# Supplementary material for: A panoramic view of hospitalized young children in the metropolitan area of the valley of Mexico during COVID-19
Source: IJID Reg. 2023 Oct 12;9:72–9. doi: 10.1016/j.ijregi.2023.10.004 (PMC10624577; doi:10.1016/j.ijregi.2023.10.004)
Supplement: Supplementary file 4 [file mmc4.xlsx]

## Sheet: Sheet1
Supplemental Table 1. Binary logistic regression analysis on hospitalized children
		B	SE	Wald	GI	p-values	OR	95% C.I. for OR
								Inferior	Superior
Step 1	Intubated	2884	0.142	410607	1	<0.001	17.883	13.53	23.637
	Pneumonia	0.809	0.142	32357	1	<0.001	2.246	1.7	2.969
	Diabetes	1709	0.429	15857	1	<0.001	5.523	2.382	12.807
	COPD	-18568	5987.02	0	1	0.998	0	0	.
	Asthma	-1346	1016	1756	1	0.185	0.26	0.036	1.906
	Immunosuppression	0.144	0.215	0.452	1	0.501	1.155	0.758	1.76
	Hypertension	0.716	0.493	2114	1	0.146	2.047	0.779	5.375
	CVD's	0.45	0.22	4165	1	0.041	1.568	1.018	2.415
	Obesity	0.603	0.448	1811	1	0.178	1.828	0.759	4.4
	Renal Failure	0.073	0.536	0.019	1	0.891	1.076	0.377	3.073
	COVID-19	0.95	0.141	45616	1	<0.001	2.585	1.962	3.405
Model summary: −2 log-likelihood = 2142.799. Cox and Snell R square = 0.055. and Nagelkerke R square = 0.250
