# Supplementary material for: A panoramic view of hospitalized young children in the metropolitan area of the valley of Mexico during COVID-19
Source: IJID Reg. 2023 Oct 12;9:72–9. doi: 10.1016/j.ijregi.2023.10.004 (PMC10624577; doi:10.1016/j.ijregi.2023.10.004)
Supplement: Supplementary file 5 [file mmc5.xlsx]

## Sheet: Sheet1
Supplemental Table 2. Binary logistic regression analysis COVID-19 positive children
		B	SE	Wald	GI	p-values	OR	95% C.I. for OR
								Inferior	Superior
Step 1	Intubated	3021	0.267	127662	1	<0.001	20.509	12.144	34.635
	Pneumonia	1126	0.25	20241	1	<0.001	3.085	1.888	5.039
	Diabetes	2106	0.704	8933	1	0.003	8.212	2.064	32.669
	Asthma	0.497	1043	0.227	1	0.634	1.644	0.213	12.696
	Immunosuppression	-0.279	0.44	0.403	1	0.526	0.756	0.319	1.792
	Hypertension	1165	0.788	2188	1	0.139	3.207	0.685	15.026
	CVD's	0.185	0.468	0.157	1	0.692	1.204	0.481	3.013
	Obesity	-0.782	0.888	0.776	1	0.378	0.457	0.08	2.608
	Renal Failure	1128	0.817	1906	1	0.167	3.09	0.623	15.332
Model summary: −2 log-likelihood = 548.684. Cox and Snell R square = 0.111. and Nagelkerke R square = 0.331
